# Supplementary material for: Development of an experimental model using cold stress to assess the pathogenicity of two Moroccan AI H9N2 isolates from 2016 and 2022 in commercial broiler chickens
Source: PLoS One. 2025 Apr 4;20(4):e0320666. doi: 10.1371/journal.pone.0320666 (PMC11970702; doi:10.1371/journal.pone.0320666)
Supplement: S1 Appendix — (XLSX) [file pone.0320666.s001.xlsx]

## Sheet: PCR results
Standart curve	Copy number	log	Cq
Tube 1 (positive control)	2X107 per µl	7.3	12
Tube 2	2X106 per µl	6.3	15.31
Tube 3	2X105 per µl	5.3	18.62
Tube 4	2X104 per µl	4.3	21.93
Tube 5	2X103 per µl	3.3	25.24
Tube 6	2X102 per µl	2.3	28.55
Tube 7	2X10 per µl	1.3	31.86
Tube 8	2 per µl	0.3	35.17
Tube 9	0,2 per µl	-0.7	38.48
	CONCENTRATION NG/UL	log	CT											Groupe A		J3	J6	J9	J11	J13	J15
	0.2	-0.7	38.48											individu 2	a	3.2	2.18	2.29	0.81	-	-
	2	0.3	35.17											individu 4	b	3.84	2.45	3.19	1.03	0.73	-
	20	1.3	31.86											Individu 19	c	3.94	2.02	0.54	1.28	0.57	-
	200	2.3	28.55											Individu21	d	3.28	4.84	3.93	2.03	-	-
	2000	3.3	25.24			SE	3 dpi	6 dpi	9 dpi	11 dpi	13 dpi	15 dpi		Moyenne	Groupe A	3.565	2.8725	2.4875	1.2875	0.65	0
	20000	4.3	21.93			Group A	0.19	0.66	0.73	0.27	0.19	0
	200000	5.3	18.62			Group B	0.18	0.44	1.12	0.74	0	0		Groupe B		J3	J6	J9	J11	J13	J15
	2000000	6.3	15.31			Group C	0.13	1.71	1.04	0	0	0		17	a'	4.69	3.09	0.78	0	0	0
	20000000	7.3	12			Group D	0	0	0	0	0	0		20	b'	4.56	2.78	0	0	0	0
														21	c'	5.1	1.69	0	0	0	0
		PCR efficacity				Mean log10	3 dpi	6 dpi	9 dpi	11 dpi	13 dpi	15 dpi		29	d'	4.76	1.64	3.3	0	0	0
		1.97477				Group A	3.57	2.87	2.49	1.29	0.65	0		2	a"	3.99	3.93	5.75	3.7	-	-
		97.4772				Group B	4.62	2.63	1.97	0.74	0	0		Moyenne	Groupe B	4.62	2.626	1.966	0.74	0	0
						Group C	0	0	0	0	0	0
						Group D	0	0	0	0	0	0
							Ecouvillons / Lot
						Jours de prélèvements	2022-06-14	Ct PCR		2022-06-17	Ct PCR		2022-06-20	Ct PCR		2022-06-22	Ct PCR		2022-06-24	Ct PCR		2022-06-26	Ct PCR
								J3 PC			J6 PC			J9			J11			J13			J15
														PC			PC			PC			PC
						LOT A	2	25.58	3.19728	2	28.95	2.17915	2	28.59	2.28792	2	33.49	0.807553	2	Neg	Neg	2	Neg	Neg
							4	23.46	3.83776	4	28.07	2.44502	4	25.6	3.19124	4	32.76	1.0281	4	33.76	0.725982	4	Neg	Neg
							6	25.68	3.16707	6	27.25	2.69275	8	33.25	0.88006	17	32.69	1.04924				17	Neg	Neg
							10	24.52	3.51752	10	27.83	2.51752	10	33.62	0.768278
							15	22.94	3.99486	11	23.87	3.7139	12	Neg	Neg
							16	22.92	4.00091	16	31.71	1.34532	16	33.65	0.759215
							18	21.64	4.38761	14	26.07	3.04924	14	31.37	1.44804				14	Neg
							19	23.12	3.94048	19	29.49	2.01601	19	34.39	0.53565	19	31.94	1.27583	19	34.29	0.565861	19	Neg	Neg
							21	25.3	3.28187	21	20.15	4.83776	21	23.14	3.93444	21	29.45	2.0281	21	Neg		21	Neg	Neg
						LOT B	x	22.49	4.13082	1	Neg	Neg	1	Neg	Neg
							3	22.14	4.23656	3	Neg	Neg	3	Neg	Neg
							5	Neg	Neg	6	26.39	2.95257	6	Neg	Neg
							10	Neg	Neg	14	27.19	2.71088	11	Neg	Neg
							13	Neg	Neg	13	Neg	Neg	15	Neg	Neg				15	Neg	Neg	15	Neg	Neg
							17	20.65	4.68671	17	25.95	3.0855	17	33.59	0.777341	17	Neg	Neg	17	Neg	Neg	17	Neg	Neg
							20	21.08	4.5568	20	26.96	2.78036	20	Neg	Neg	20	Neg	Neg	20	Neg	Neg	20	Neg	Neg
							21	19.28	5.1006	21	30.57	1.68973	21	Neg	Neg	21	Neg	Neg	21	Neg	Neg	21	Neg	Neg
							23	21.94	4.29698	22	30.88	1.59607	18	Neg	Neg	18	Neg	Neg
							29	20.4	4.76224	29	30.75	1.63535	29	25.25	3.29698	29	Neg	Neg	29	Neg	Neg	29	Neg	Neg
							2	22.96	3.98882	2	23.15	3.93142	2	17.14	5.74713	2	23.9	3.70483	2	Neg	Neg	2	Neg	Neg
